# Supplementary material for: Diagnostic Accuracy of Magnetic Resonance Imaging for Sagittal Cervical Spine Alignment: A Retrospective Cohort Study
Source: Int J Environ Res Public Health. 2021 Dec 10;18(24):13033. doi: 10.3390/ijerph182413033 (PMC8702200; doi:10.3390/ijerph182413033)
Supplement: Supplementary file 1 [file ijerph-18-13033-s001.zip]

Archive with 4 entries (4 files):
- Figure_s1.pdf
- Figure_s2.pdf
- Table_s1.pdf
- Table_s2.pdf
